# Supplementary material for: Factors that influence the androgen receptor cistrome in benign and malignant prostate cells
Source: Mol Oncol. 2019 Oct 13;13(12):2616–32. doi: 10.1002/1878-0261.12572 (PMC6887583; doi:10.1002/1878-0261.12572)
Supplement: Supplementary file 4 — Table S1 . Alignment summary. Table S2 . MACS2 peak calling summary. Table S3 . Genes associated with unique AR peaks in normal tissue. Table S4 . Genes associated with unique AR peaks in tumor tissue. [file MOL2-13-2616-s004.xlsx]

## Sheet: Supplementary table 1
Alignment summary
Sample name	Total reads	Uniq-align%	Filtered Reads
AB input	52518714	0.878	44503686
Santa Cruz N20x	41107093	0.71	25216038
Abcam 74272	36409634	0.72	9241067
1 normal input	46100379	0.875	40318463
1 normal AR	52472052	0.85	44397438
1 tumor input	63239350	0.876	55398920
1 tumor AR	54895029	0.86	47187645
2 normal input	50301220	0.878	42323824
2 normal AR	54929012	0.849	38686118
2 tumor input	36739814	0.82	30032136
2 tumor AR	52942258	0.86	45870342
3 normal input	49740344	0.88	42045378
3 normal AR	55956781	0.864	44362384
3 tumor input	51086705	0.88	44976798
3 tumor AR	53776853	0.866	46548466
4 normal input	51752327	0.88	43868981
4 normal AR	48914238	0.854	34460934
5 normal input	50024773	0.88	42152037
5 normal AR	43587799	0.84	28762048
6 normal input	46743266	0.87	40720157
6 normal AR	57504464	0.85	48848723
7 normal input	46743266	0.871	40720157
7 normal AR	71870409	0.829	59598390
8 normal input	48797960	0.882	39964478
8 normal AR	56701660	0.839	28512899
9 normal input	59922458	0.885	49976463
9 normal AR	53413981	0.835	32767418
10 normal input	65938950	0.884	55297964
10 normal AR	48438112	0.848	29379482
11 normal input	29123157	0.88	24426425
11 normal AR	55371739	0.847	21707026
Vector input	49333825	0.884	42086058
Vector AR	57054728	0.809	35485591
c-JUN siRNA input	59864931	0.884	50692656
c-JUN siRNA AR	61511501	0.759	28174354
FOXA1+ input	59188837	0.869	47378340
FOXA1+ AR	56196538	0.767	19066338
FOXA1 L445M+ input	54785257	0.874	46019451
FOXA1L445M+ AR	60017147	0.722	17152195
GATA2+ input	52422870	0.875	44131309
GATA2+ AR	64417874	0.799	26102083
SPOPF113S+ input	59046263	0.834	46814783
SPOPF113S+ AR	33313943	0.75	22592446
PIK3CA+ input	73244891	0.804	55906929
PIK3CA+ AR	52351245	0.861	39252190
Intact A input	50114760	0.838	2173066
Intact A AR	53776210	0.8107	4.35964e+07
Intact B input	50816717	0.833	2044187
Intact B AR	59987399	0.8169	4.90037e+07
Low T A input	54122400	0.851	2377814
Low T A AR	45994192	0.813	3.73933e+07
Low T B input	52735983	0.826	1984196
Low T B AR	44406767	0.7994	3.54988e+07
E8 cells A input	46088422	0.821	1403707
E8 cells A	85596520	0.746	1376150
E8 cells B input	58361777	0.798	1986581
E8 cells B	72083703	0.742	5002444

## Sheet: Supplementary table 2
MACS2 peak calling summary
Sample name	Fragment-Size	Filtered peaks
Santa Cruz N20x	150	13484
Abcam 74272	140	20824
1 normal	145	1397
1 tumor	155	2015
2 normal	140	626
2 tumor	145	2714
3 normal	130	587
3 tumor	145	2751
4 normal	145	1073
5 normal	155	1564
6 normal	140	1694
7 normal	145	2086
8 normal	145	2596
9 normal	145	3052
10 normal	140	4419
11 normal	145	1442
Vector	140	7051
c-JUN siRNA	130	19203
FOXA1 +	110	8788
FOXA1 L445M +	110	27311
GATA2 +	145	20675
SPOPF113S +	205	15191
PIK3CA +	175	1036
Intact A	250	5604
Intact B	295	10608
Low T A	295	9460
Low T B	155	3928
E8 cells A	135	11509
E8 cells B	135	19223

## Sheet: Supplementary table 3
Genes associated with unique AR peaks in normal tissue
Chr	Start	End	Distance to TSS	Entrez ID	Gene Name	Gene Alias	Gene Description	Gene Type	NCBI_link	uniprot_link
chr2	28866932	28867101	-107597	5500	PPP1CB	HEL-S-80p|PP-1B|PP1B|PP1beta|PPP1CD	protein phosphatase 1, catalytic subunit, beta isozyme	protein-coding	http://www.ncbi.nlm.nih.gov/nuccore/NM_002709	http://www.uniprot.org/uniprot/?query=PPP1CB&sort=score
chr14	34966234	34966398	-34848	171546	SPTSSA	C14orf147|SSSPTA	serine palmitoyltransferase, small subunit A	protein-coding	http://www.ncbi.nlm.nih.gov/nuccore/NM_138288	http://www.uniprot.org/uniprot/?query=SPTSSA&sort=score
chr11	19701832	19702009	-32960	89797	NAV2	HELAD1|POMFIL2|RAINB1|STEERIN2|UNC53H2	neuron navigator 2	protein-coding	http://www.ncbi.nlm.nih.gov/nuccore/XM_005253212	http://www.uniprot.org/uniprot/?query=NAV2&sort=score
chr10	73620330	73620594	-9380	5660	PSAP	GLBA|SAP1	prosaposin	protein-coding	http://www.ncbi.nlm.nih.gov/nuccore/NM_001042465	http://www.uniprot.org/uniprot/?query=PSAP&sort=score
chr1	223894930	223895125	-5091	824	CAPN2	CANP2|CANPL2|CANPml|mCANP	calpain 2, (m/II) large subunit	protein-coding	http://www.ncbi.nlm.nih.gov/nuccore/NM_001146068	http://www.uniprot.org/uniprot/?query=CAPN2&sort=score
chr19	3155206	3155392	19108	2769	GNA15	GNA16	guanine nucleotide binding protein (G protein), alpha 15 (Gq class)	protein-coding	http://www.ncbi.nlm.nih.gov/nuccore/NM_002068	http://www.uniprot.org/uniprot/?query=GNA15&sort=score
chr21	40203458	40203658	25803	2114	ETS2	ETS2IT1	v-ets avian erythroblastosis virus E26 oncogene homolog 2	protein-coding	http://www.ncbi.nlm.nih.gov/nuccore/XM_005260935	http://www.uniprot.org/uniprot/?query=ETS2&sort=score
chr15	79206888	79207075	30438	1512	CTSH	ACC-4|ACC-5|CPSB|minichain	cathepsin H	protein-coding	http://www.ncbi.nlm.nih.gov/nuccore/XM_005254180	http://www.uniprot.org/uniprot/?query=CTSH&sort=score
chr3	15329230	15329405	33627	100505696	SH3BP5-AS1	AC087590.3	SH3BP5 antisense RNA 1	ncRNA	http://www.ncbi.nlm.nih.gov/nuccore/NR_046084	http://www.uniprot.org/uniprot/?query=SH3BP5-AS1&sort=score
chr5	172296177	172296365	35048	57222	ERGIC1	ERGIC-32|ERGIC32|NET24	endoplasmic reticulum-golgi intermediate compartment (ERGIC) 1	protein-coding	http://www.ncbi.nlm.nih.gov/nuccore/NM_001031711	http://www.uniprot.org/uniprot/?query=ERGIC1&sort=score
chr20	50028894	50029040	40547	100422889	MIR3194	-	microRNA 3194	ncRNA	http://www.ncbi.nlm.nih.gov/nuccore/NR_036162	http://www.uniprot.org/uniprot/?query=MIR3194&sort=score
chr14	89770323	89770469	113058	1112	FOXN3	C14orf116|CHES1|PRO1635	forkhead box N3	protein-coding	http://www.ncbi.nlm.nih.gov/nuccore/XM_005267288	http://www.uniprot.org/uniprot/?query=FOXN3&sort=score
chr17	65487237	65487510	113977	26207	PITPNC1	M-RDGB-beta|MRDGBbeta|RDGB-BETA|RDGBB|RDGBB1	phosphatidylinositol transfer protein, cytoplasmic 1	protein-coding	http://www.ncbi.nlm.nih.gov/nuccore/XM_005257216	http://www.uniprot.org/uniprot/?query=PITPNC1&sort=score

## Sheet: Supplementary table 4
Genes associated with unique AR peaks in tumor tissue
Chr	Start	End	Distance to TSS	Entrez ID	Gene Name	Gene Alias	Gene Description	Gene Type	NCBI_link	uniprot_link
chr5	40521494	40521768	-158401	5734	PTGER4	EP4|EP4R	prostaglandin E receptor 4 (subtype EP4)	protein-coding	http://www.ncbi.nlm.nih.gov/nuccore/XM_005248326	http://www.uniprot.org/uniprot/?query=PTGER4&sort=score
chr14	39493471	39493680	78861	10484	SEC23A	CLSD	Sec23 homolog A (S. cerevisiae)	protein-coding	http://www.ncbi.nlm.nih.gov/nuccore/XM_005267262	http://www.uniprot.org/uniprot/?query=SEC23A&sort=score
chr12	43309310	43309539	-269125	101927058	RP11-609L23.1	-	uncharacterized LOC101927058	ncRNA	http://www.ncbi.nlm.nih.gov/nuccore/XR_245972	http://www.uniprot.org/uniprot/?query=RP11-609L23.1&sort=score
chr3	159766916	159767184	28614	730109	LINC01100	-	long intergenic non-protein coding RNA 1100	ncRNA	http://www.ncbi.nlm.nih.gov/nuccore/XM_001132464	http://www.uniprot.org/uniprot/?query=LINC01100&sort=score
chr20	54993730	54993933	6518	57091	CASS4	C20orf32|CAS4|HEFL|HEPL	Cas scaffolding protein family member 4	protein-coding	http://www.ncbi.nlm.nih.gov/nuccore/NM_001164114	http://www.uniprot.org/uniprot/?query=CASS4&sort=score
chr1	36320923	36321167	-27765	26523	AGO1	EIF2C|EIF2C1|GERP95|Q99	argonaute RISC catalytic component 1	protein-coding	http://www.ncbi.nlm.nih.gov/nuccore/XM_005270746	http://www.uniprot.org/uniprot/?query=AGO1&sort=score
chr10	100840022	100840278	155482	60495	HPSE2	HPA2|HPR2|UFS|UFS1	heparanase 2	protein-coding	http://www.ncbi.nlm.nih.gov/nuccore/NM_001166244	http://www.uniprot.org/uniprot/?query=HPSE2&sort=score
chr2	240238747	240238960	11697	100423043	MIR4269	-	microRNA 4269	ncRNA	http://www.ncbi.nlm.nih.gov/nuccore/NR_036229	http://www.uniprot.org/uniprot/?query=MIR4269&sort=score
chr1	121184761	121185282	-45257	100873165	SRGAP2-AS1	-	SRGAP2 antisense RNA 1	ncRNA	http://www.ncbi.nlm.nih.gov/nuccore/NR_104189	http://www.uniprot.org/uniprot/?query=SRGAP2-AS1&sort=score
chr1	98532610	98532807	-17460	400765	MIR137HG	-	MIR137 host gene (non-protein coding)	ncRNA	http://www.ncbi.nlm.nih.gov/nuccore/NM_001001688	http://www.uniprot.org/uniprot/?query=MIR137HG&sort=score
chr10	79317057	79317314	80391	3778	KCNMA1	BKTM|KCa1.1|MaxiK|SAKCA|SLO|SLO-ALPHA|SLO1|bA205K10.1|mSLO1	potassium large conductance calcium-activated channel, subfamily M, alpha member 1	protein-coding	http://www.ncbi.nlm.nih.gov/nuccore/XM_005269773	http://www.uniprot.org/uniprot/?query=KCNMA1&sort=score
chr4	10816083	10816241	-129776	116449	CLNK	MIST	cytokine-dependent hematopoietic cell linker	protein-coding	http://www.ncbi.nlm.nih.gov/nuccore/NM_052964	http://www.uniprot.org/uniprot/?query=CLNK&sort=score
chr18	18654187	18654487	37475	6093	ROCK1	P160ROCK|ROCK-I	Rho-associated, coiled-coil containing protein kinase 1	protein-coding	http://www.ncbi.nlm.nih.gov/nuccore/NM_005406	http://www.uniprot.org/uniprot/?query=ROCK1&sort=score
